# Supplementary material for: Different Dynamic Nodal Properties Contribute to Cognitive Impairment in Patients with White Matter Hyperintensities
Source: Brain Sci. 2022 Nov 10;12(11):1527. doi: 10.3390/brainsci12111527 (PMC9688268; doi:10.3390/brainsci12111527)
Supplement: Supplementary file 1 [file brainsci-12-01527-s001.zip]

Archive with 1 entries (1 files):
- brainsci-1931868-supplementary.pdf
